# Supplementary material for: Estimation of the Heteroskedastic Canonical Contagion Model with Instrumental Variables
Source: PLoS One. 2016 Dec 28;11(12):e0168967. doi: 10.1371/journal.pone.0168967 (PMC5193442; doi:10.1371/journal.pone.0168967)
Supplement: S1 File — (R) [file pone.0168967.s001.r]

#######################################################################
## Program used to build Figure 1.                                   ##
## Comparison of the estimates of beta_1 when using as IV            ##
##        True volatility and volatilities estimated by              ##
##        Univariate GARCH(1,1), CCC and DCC models                ##
#######################################################################

R <- 100 #  number of replications
T <- 1000  # sample size
N <- 4     #  number of "countries" in the model

# Libraries used.
library(mvtnorm)
library(ccgarch)
library(fGarch)

## AR(1)  parameters 
## delta_i
a_ar_cons <- c(0.0008144,0.0004355,0.0007398,0.0003249)

##  alpha_i 
b_ar_coef <- c(0.0297707,0.0583693,0.0632999,-0.0124369)

## The coefficient that indicates contagion.
c_minus <- -1.64

# Setting four vector to save the parameters of interest
real_1 <- rep(NaN,length=R)
garch_1 <- rep(NaN,length=R)
ccc_1 <- rep(NaN,length=R)
dcc_1 <- rep(NaN,length=R)

# Simulation: j is the index of the beta values used in the simulation
#             r is the replicate index

for(r in 1:R){
  set.seed(r)
    # Data generation
    #
    # Generating the DCC-GARCH(1,1) errors with burning in of 1000 observations 
  nug <- T + 1000    # burning in equal to 1000
  
  # a_{i0}
  a <- c(1.721831e-05,1.774982e-05,6.646879e-06,1.302009e-06)
  
  # a_{i1}  
  A <- diag(c(0.10298038,0.12094814,1.165045e-01,0.1031003))
  
  # a_{i2}
  B <- diag(c(0.86398079,8.471560e-01,0.86246798,0.88011970))

  # Q matrix
  # 

  uncR <- matrix(c(1.0,0.4948148,0.5382899,0.5472835,
    0.4948148,1.0,0.4352496,0.4275702,
    0.5382899,0.4352496,1.0,0.5941349,
    0.5472835,0.4275702,0.5941349,1.0),4,4)
    
  # theta_1 and theta_2
  dcc.para <- c(0.025273253,0.966097720)
  dcc.data <- dcc.sim(nug, a, A, B, uncR, dcc.para, cut=1000,model="diagonal")
  hug <- dcc.data$h
  ug <- dcc.data$eps

  y <- matrix(0,ncol=N,nrow=(T+1000))
  for(i in 1:N){
    y[1,i] <- rnorm(1)
    y[2,i] <- rnorm(1)
  }
  for(i in 1:N){
    for(t in 2:(T+1000)){
      y[t,i] <- a_ar_cons[i] + b_ar_coef[i]*y[t-1,i] + ug[t,i]
    }
  }

  y_ori <- cbind(y[1001:nug,1],y[1001:nug,2],y[1001:nug,3],y[1001:nug,4])
  lag1_y <- cbind(y[1000:(nug-1),1],y[1000:(nug-1),2],y[1000:(nug-1),3],y[1000:(nug-1),4])

# Evaluating the Indicator Variables for equation of Country 1
  lower_limit <- cbind(c_minus*sqrt(var(y_ori[,1])),c_minus*sqrt(var(y_ori[,2])),
  c_minus*sqrt(var(y_ori[,3])),c_minus*sqrt(var(y_ori[,4])))
  
  indicator_lower <- matrix(0,ncol=N,nrow=T)
  for(i in 1:N){
    for(t in 1:T){
      indicator_lower[t,i] <- ifelse(y_ori[t,i] < lower_limit[i],1,0)
    }
  }

  ind_lower <- matrix(0,nrow=T,ncol=N)
  for(n in 1:N){
    for(t in 1:(T)){
      ind_lower[t,n] <- ifelse(sum(indicator_lower[t,])==0,0,ifelse
(sum(indicator_lower[t,])==1,ifelse(indicator_lower[t,n]==1,0,1),1))
    }
  }

  ind_country1_lower <- ind_lower[,1]
  ind_country2_lower <- ind_lower[,2]
  ind_country3_lower <- ind_lower[,3]
  ind_country4_lower <- ind_lower[,4]

  #############################################################
  ## Instrumental variables.                                 ##
  #############################################################

  y_country1 <- y_ori[,1]
  x1_country1 <- lag1_y[,1]
  reg_country1 <- lm(y_country1 ~ x1_country1)

  y_country2 <- y_ori[,2]
  x1_country2 <- lag1_y[,2]
  reg_country2 <- lm(y_country2 ~ x1_country2)

  y_country3 <- y_ori[,3]
  x1_country3 <- lag1_y[,3]
  reg_country3 <- lm(y_country3 ~ x1_country3)

  y_country4 <- y_ori[,4]
  x1_country4 <- lag1_y[,4]
  reg_country4 <- lm(y_country4 ~ x1_country4)

  residuos <- cbind(resid(reg_country1),resid(reg_country2),
  resid(reg_country3),resid(reg_country4))

  #############################################################
  ## Using volatility estimated by DCC model                 ##
  #############################################################

  # Initial values to estimate the DCC-GARCH model.
  a <- c(1.618267e-05,1.607501e-05,6.758559e-06,1.566653e-05)
  A <- diag(c(1.029990e-01,1.209712e-01,1.165116e-01,1.200042e-01))
  B <- diag(c(8.642007e-01,8.474057e-01,8.625528e-01,8.495293e-01))
  dcc.para <- c(0.01,0.98)

  dcc.results <- dcc.estimation(inia=a,iniA=A,iniB=B,ini.dcc=dcc.para,
    dvar=residuos,model="diagonal",message=0)

  w <- sqrt(dcc.results$h)
  vol_country1 <- w[,1]
  vol_country2 <- w[,2]
  vol_country3 <- w[,3]
  vol_country4 <- w[,4]

  # Estimating the contagion model for the first country.
  
  y_country1 <- y_ori[,1]
  x1_country1 <- lag1_y[,1]

  ## Estimations by Instrumental variable methods.
  
  reg_aux1_0 <- lm(ind_country1_lower ~ x1_country1)
  reg_aux1 <- lm(ind_country1_lower ~ x1_country1 +
  vol_country2 + vol_country3 + vol_country4)
  fit_ind_country1_lower <- fitted(reg_aux1)

  reg_brasil <- lm(y_country1 ~ x1_country1 + fit_ind_country1_lower)

  X_br <- cbind(rep(1,T),x1_country1,ind_country1_lower)
  beta_br <- coefficients(reg_brasil)
  u_estimated <- y_country1-X_br%*%beta_br
  s2 <- (1/T)*t(u_estimated)%*%u_estimated
  gama <- matrix(0,ncol=T,nrow=T)
  for(m in 1:T){
    gama[m,m] <- u_estimated[m]^2
  }
  z_ins <- cbind(rep(1,T),x1_country1,vol_country2,vol_country3,vol_country4)
  P_w <- z_ins%*%solve(t(z_ins)%*%z_ins)%*%t(z_ins)

  # Heteroskedasticity volatility

  P_GAMA <- z_ins%*%solve(t(z_ins)%*%gama%*%z_ins)%*%t(z_ins)
  beta_hete <- solve(t(X_br)%*%P_GAMA%*%X_br)%*%t(X_br)%*%P_GAMA%*%y_country1
  dcc_1[r] <- beta_hete[3]

  #############################################################
  ## Estimates using volatility estimated by  CCC model      ##
  #############################################################

  # Initial values
  a <- c(1.618267e-05,1.607501e-05,6.758559e-06,1.566653e-05)
  A <- diag(c(1.029990e-01,1.209712e-01,1.165116e-01,1.200042e-01))
  B <- diag(c(8.642007e-01,8.474057e-01,8.625528e-01,8.495293e-01))

  eccc.results <- eccc.estimation(a,A,B,uncR,residuos,model="diagonal")
  
  w <- sqrt(eccc.results$h)
  vol_country1 <- w[,1]
  vol_country2 <- w[,2]
  vol_country3 <- w[,3]
  vol_country4 <- w[,4]

  ## Instrumental variable methods.
  
  reg_aux1_0 <- lm(ind_country1_lower ~ x1_country1)
  reg_aux1 <- lm(ind_country1_lower ~ x1_country1 +
  vol_country2 + vol_country3 + vol_country4)
  fit_ind_country1_lower <- fitted(reg_aux1)

  reg_brasil <- lm(y_country1 ~ x1_country1 + fit_ind_country1_lower)

  X_br <- cbind(rep(1,T),x1_country1,ind_country1_lower)
  beta_br <- coefficients(reg_brasil)
  u_estimated <- y_country1-X_br%*%beta_br
  s2 <- (1/T)*t(u_estimated)%*%u_estimated
  gama <- matrix(0,ncol=T,nrow=T)
  for(m in 1:T){
    gama[m,m] <- u_estimated[m]^2
  }
  z_ins <- cbind(rep(1,T),x1_country1,vol_country2,vol_country3,vol_country4)
  P_w <- z_ins%*%solve(t(z_ins)%*%z_ins)%*%t(z_ins)

  # Heteroskedasticity volatility

  P_GAMA <- z_ins%*%solve(t(z_ins)%*%gama%*%z_ins)%*%t(z_ins)
  beta_hete <- solve(t(X_br)%*%P_GAMA%*%X_br)%*%t(X_br)%*%P_GAMA%*%y_country1
  ccc_1[r] <- beta_hete[3]

  #########################################################################
  ## Estimates using volatility estimated by Univariate GARCH(1,1) model ##
  #########################################################################

  garch1 <- garchFit(~garch(1, 1),data=residuos[,1],include.mean=FALSE,trace=FALSE)
  garch2 <- garchFit(~garch(1, 1),data=residuos[,2],include.mean=FALSE,trace=FALSE)
  garch3 <- garchFit(~garch(1, 1),data=residuos[,3],include.mean=FALSE,trace=FALSE)
  garch4 <- garchFit(~garch(1, 1),data=residuos[,4],include.mean=FALSE,trace=FALSE)
    
  vol_country1 <- sqrt(garch1@h.t)
  vol_country2 <- sqrt(garch2@h.t)
  vol_country3 <- sqrt(garch3@h.t)
  vol_country4 <- sqrt(garch4@h.t)
  w <- cbind(vol_country1,vol_country2,vol_country3,vol_country4)

  ## Instrumental variable methods.
  
  reg_aux1_0 <- lm(ind_country1_lower ~ x1_country1)
  reg_aux1 <- lm(ind_country1_lower ~ x1_country1 +
  vol_country2 + vol_country3 + vol_country4)
  fit_ind_country1_lower <- fitted(reg_aux1)

  reg_brasil <- lm(y_country1 ~ x1_country1 + fit_ind_country1_lower)

  X_br <- cbind(rep(1,T),x1_country1,ind_country1_lower)
  beta_br <- coefficients(reg_brasil)
  u_estimated <- y_country1-X_br%*%beta_br
  s2 <- (1/T)*t(u_estimated)%*%u_estimated
  gama <- matrix(0,ncol=T,nrow=T)
  for(m in 1:T){
    gama[m,m] <- u_estimated[m]^2
  }
  z_ins <- cbind(rep(1,T),x1_country1,vol_country2,vol_country3,vol_country4)
  P_w <- z_ins%*%solve(t(z_ins)%*%z_ins)%*%t(z_ins)

  # Heteroskedasticity volatility

  P_GAMA <- z_ins%*%solve(t(z_ins)%*%gama%*%z_ins)%*%t(z_ins)
  beta_hete <- solve(t(X_br)%*%P_GAMA%*%X_br)%*%t(X_br)%*%P_GAMA%*%y_country1
  garch_1[r] <- beta_hete[3]

  #############################################################
  ##     Estimates using True volatility                     ##
  #############################################################

  w <- sqrt(hug[1001:nug,])
  vol_country1 <- w[,1]
  vol_country2 <- w[,2]
  vol_country3 <- w[,3]
  vol_country4 <- w[,4]

  ## Instrumental variable methods.
  
  reg_aux1_0 <- lm(ind_country1_lower ~ x1_country1)
  reg_aux1 <- lm(ind_country1_lower ~ x1_country1 +
  vol_country2 + vol_country3 + vol_country4)
  fit_ind_country1_lower <- fitted(reg_aux1)

  reg_brasil <- lm(y_country1 ~ x1_country1 + fit_ind_country1_lower)

  X_br <- cbind(rep(1,T),x1_country1,ind_country1_lower)
  beta_br <- coefficients(reg_brasil)
  u_estimated <- y_country1-X_br%*%beta_br
  s2 <- (1/T)*t(u_estimated)%*%u_estimated
  gama <- matrix(0,ncol=T,nrow=T)
  for(m in 1:T){
    gama[m,m] <- u_estimated[m]^2
  }
  z_ins <- cbind(rep(1,T),x1_country1,vol_country2,vol_country3,vol_country4)
  P_w <- z_ins%*%solve(t(z_ins)%*%z_ins)%*%t(z_ins)

  # Heteroskedasticity variance.

  P_GAMA <- z_ins%*%solve(t(z_ins)%*%gama%*%z_ins)%*%t(z_ins)
  beta_hete <- solve(t(X_br)%*%P_GAMA%*%X_br)%*%t(X_br)%*%P_GAMA%*%y_country1
  real_1[r] <- beta_hete[3]

#  print(i)
}

par(mfrow=c(1,3))
plot(real_1,garch_1,ylab="Univariate GARCH",xlab="True Volatility",main="(a)")
abline(a=0,b=1,col=3,lty=2)
plot(real_1,ccc_1,ylab="CCC-GARCH",xlab="True Volatility",main="(b)")
abline(a=0,b=1,col=3,lty=2)
plot(real_1,dcc_1,ylab="DCC-GARCH",xlab="True Volatility",main="(c)")
abline(a=0,b=1,col=3,lty=2)

# regTrue_Univariate <- lm(garch_1 ~ real_1)
# summary(regTrue_Univariate)
# regTrue_CCC <- lm(ccc_1 ~ real_1)
# summary(regTrue_CCC)
# regTrue_DCC <- lm(dcc_1 ~ real_1)
# summary(regTrue_DCC)
