# Supplementary material for: Estimation of the Heteroskedastic Canonical Contagion Model with Instrumental Variables
Source: PLoS One. 2016 Dec 28;11(12):e0168967. doi: 10.1371/journal.pone.0168967 (PMC5193442; doi:10.1371/journal.pone.0168967)
Supplement: S2 File — (R) [file pone.0168967.s002.r]

##########################################################
## Program to estimate the correlation -  Proposition 1 ##
##########################################################

# Programs from R library
library(mvtnorm)
library(ccgarch)


T <- 50000  # sample size
N <- 3       # number of countries in analysis.

# Parameters of the AR(1) models
a_ar_cons <- c(0.0008,0.0007,0.0003)   # delta_i
b_ar_coef <- c(0.02,0.06,-0.01)        # alpha_i


# The coefficient that indicates contagion.
c_minus <- -1.64

set.seed(1)
# Generating  multivariate GARCH errors for the  DCC-GARCH(1,1) model
# burning = 1000
nug <- T + 1000

## Definition of the Parameters for the scenarios of interest  ##
# DCC model
# a_{i0}
a <- c(1e-05,6e-06,1e-06)
# a_{i1}
A <- diag(c(0.107,0.119,0.099))
# a_{i2}
B <- diag(c(0.864,0.861,0.898))
# Based on real data set, but with non conditonal variance equal to one
# in all the scenarios
# Q matrix
uncR <- matrix(c(1.0,0.5376,0.5467,
    0.5376,1.0,0.5922,
    0.5467,0.5922,1.0),3,3)
# parameters theta_1 and theta_2 
dcc.para <- c(0.03,0.96)
#
 # generating the errors from DCC model 
dcc.data <- dcc.sim(nug, a, A, B, uncR, dcc.para,    
                    cut=1000,model="diagonal")
hug <- dcc.data$h
ug <- dcc.data$eps

# Generating the AR(1)-DCC  data
    y <- matrix(0,ncol=N,nrow=(T+1000))
    for(i in 1:N){
      y[1,i] <- rnorm(1)
    }
    for(i in 1:N){
      for(t in 2:(T+1000)){
        y[t,i] <- a_ar_cons[i] + b_ar_coef[i]*y[t-1,i] + ug[t,i]
      }
    }

    y_ori <- cbind(y[1001:nug,1],y[1001:nug,2],y[1001:nug,3])
    lag1_y <- cbind(y[1000:(nug-1),1],y[1000:(nug-1),2],y[1000:(nug-1),3])

    # Instrumental Variables

    w <- cbind(sqrt(hug[1001:nug,]))
    vol_1 <- w[,1]
    vol_2 <- w[,2]
    vol_3 <- w[,3]


    # Evaluating the Indicator Variables (return lower than the threshold 
    #   value)

    indicator_lower <- matrix(0,ncol=N,nrow=T)
    for(i in 1:N){
    	  threshold=c_minus*sd(y[,i])
      for(t in 1:T){
        indicator_lower[t,i] <- ifelse(y_ori[t,i] < threshold,1,0)
      }
    }

    ind_lower <- matrix(0,ncol=N,nrow=T)
    for(n in 1:N){
      for(t in 1:T){
        ind_lower[t,n] <- ifelse(sum(indicator_lower[t,])==0,0,ifelse
(sum(indicator_lower[t,])==1,ifelse(indicator_lower[t,n]==1,0,1),1))
      }
    }

    ind_1_lower <- ind_lower[,1]
    ind_2_lower <- ind_lower[,2]
    ind_3_lower <- ind_lower[,3]

    # Evaluating the correlation between the indicator variables 
    #          and the regression error - 
    #  We expect to be different than  zero
    #          showing that it is necessary to use IV

    cor_u1_ind1lower <- cor(ug[1001:nug,1],ind_1_lower)
    cor_u2_ind2lower <- cor(ug[1001:nug,2],ind_2_lower)
    cor_u3_ind3lower <- cor(ug[1001:nug,3],ind_3_lower)
    cor_u1_ind1lower
    cor_u2_ind2lower
    cor_u3_ind3lower
    
  
    # Exogeneity of the proposed instrumental variable (volatility)
    # correlation between the error term and the volatility
    # We expect to be close to zero. Theoretically equal to zero.

    # Country 1 
    cor_vol2_u1 <- cor(ug[1001:nug,1],vol_2)
    cor_vol3_u1 <- cor(ug[1001:nug,1],vol_3)
    cor_vol2_u1
    cor_vol3_u1
    
    
    #  Country 2
    cor_vol1_u2 <- cor(ug[1001:nug,2],vol_1)
    cor_vol3_u2 <- cor(ug[1001:nug,2],vol_3)
    cor_vol1_u2
    cor_vol3_u2 
    
    #  Country 3
    cor_vol1_u3 <- cor(ug[1001:nug,3],vol_1)
    cor_vol2_u3 <- cor(ug[1001:nug,3],vol_2)
    cor_vol1_u3
    cor_vol2_u3  
    
       
    # Evaluating the correlation between the indicator variables 
    #          and the endogenous variable. We expect to be different from zero
   
    
    # Country  1
    cor_vol2_ind1lower <- cor(ind_1_lower,vol_2)
    cor_vol3_ind1lower <- cor(ind_1_lower,vol_3)
    cor_vol2_ind1lower
    cor_vol3_ind1lower

    # Country  2
    cor_vol1_ind2lower <- cor(ind_2_lower,vol_1)
    cor_vol3_ind2lower <- cor(ind_2_lower,vol_3)
    cor_vol1_ind2lower
    cor_vol3_ind2lower
        
    # Country  3
    cor_vol1_ind3lower <- cor(ind_3_lower,vol_1)
    cor_vol2_ind3lower <- cor(ind_3_lower,vol_2)
    cor_vol1_ind3lower
    cor_vol2_ind3lower

 
