# Supplementary material for: Estimation of the Heteroskedastic Canonical Contagion Model with Instrumental Variables
Source: PLoS One. 2016 Dec 28;11(12):e0168967. doi: 10.1371/journal.pone.0168967 (PMC5193442; doi:10.1371/journal.pone.0168967)
Supplement: S3 File — (R) [file pone.0168967.s003.R]

#########################################################################
## Program for Tables 3 and 4
## Table 3: Bias and MSE. The program reproduces the results for                                ##      Economy 1 (column 4). Must consider bias and MSE for beta=0.
## Table 4: coverage of the confidence Intervals                        ##
## The results are slightly different because of the random seeds
##########################################################################

R <- 1000 # number of replications
T <- 1000 # sample size
N <- 4   # number of "countries/ in the analysis

## R Programs
library(mvtnorm)
library(ccgarch)

##  AR(1)  parameters 
##   delta_i
a_ar_cons <- c(0.00080,0.00040,0.00070,0.00030)

##   alpha_i
b_ar_coef <- c(0.020,0.06,0.060,-0.010)

##  The coefficient that indicates contagion.
c_minus <- -1.64

##  beta values used in the simulation
beta <- c(-0.1,-0.05,-0.03,-0.02,-0.01,0,0.01,0.02,0.03,0.05,0.1)


J <- length(beta)   # number of beta values in the simulation 
##
##  matrices declaration
coef_cons_1 <- matrix(0,ncol=J,nrow=R)
coef_lag_1 <- matrix(0,ncol=J,nrow=R)
beta_1 <- matrix(0,ncol=J,nrow=R)
beta_IV_1_homo <- matrix(0,ncol=J,nrow=R)
beta_IV_1_hete <- matrix(0,ncol=J,nrow=R)
# Standard error of the estimated contagion coefficient by  OLS
std_beta_1 <- matrix(0,ncol=J,nrow=R)
# Standard error of the estimated contagion coefficient by homocesdastic IV
#    non robust variance estimate
std_beta_IV_1_homo <- matrix(0,ncol=J,nrow=R)
#  Standard error of the estimated contagion coefficient by homocesdastic IV
#    robust variance estimate
std_beta_IV_1_homo_hete <- matrix(0,ncol=J,nrow=R)
# Standard error of the estimated contagion coefficient by heteroskedastic IV
std_beta_IV_1_hete <- matrix(0,ncol=J,nrow=R)
# bias and MSE for each one of the J beta values
bias_OLS <- matrix (0,ncol=1,nrow=J)   
bias_homo <- matrix (0,ncol=1,nrow=J) 
bias_hete <- matrix (0,ncol=1,nrow=J) 
mse_OLS <- matrix (0,ncol=1,nrow=J)   
mse_homo <- matrix (0,ncol=1,nrow=J) 
mse_hete <- matrix (0,ncol=1,nrow=J) 
# coverage for the 90%  and 95% homocesdastic, with robust variance estimation,
#                confidence interval
coverage90_homo <- matrix (0,ncol=1,nrow=J) 
coverage95_homo <- matrix (0,ncol=1,nrow=J) 
# coverage for the 90%  and 95% heteroskedastic confidence interval                 
coverage90_hete <- matrix (0,ncol=1,nrow=J) 
coverage95_hete <- matrix (0,ncol=1,nrow=J) 

# Simulation: j is the index of the beta values used in the simulation
#             r is the replicate index

for(j in 1:J){
  for(r in 1:R){
    set.seed(r + (j-1)*100)
    # Data generation
    #
    # Generating the DCC-GARCH(1,1) errors with burning in of 1000 observations
    nug <- T + 1000
    # a_{i0}
    a <- c(1.0e-05,1.0e-05,6.0e-06,1.0e-06)
    
    # a_{i1}
    A <- diag(c(0.10,0.12,0.11,0.10))
    
    # a_{i2}
    B <- diag(c(0.86,0.84,0.86,0.88))
    
    # Q matrix
    # 

     uncR <- matrix(c(1.0,0.4948,0.5382,0.5472,
     0.4948,1.0,0.4352,0.4275,
     0.5382,0.4352,1.0,0.5941,
     0.5472,0.4275,0.5941,1.0),4,4)
     
    # theta_1 and theta_2
    dcc.para <- c(0.020,0.96)
    dcc.data <- dcc.sim(nug, a, A, B, uncR, dcc.para, cut=1000,model="diagonal")
    hug <- dcc.data$h
    ug <- dcc.data$eps

    y <- matrix(0,ncol=N,nrow=(T+1000))
    for(i in 1:N){
      y[1,i] <- rnorm(1)
    }
    for(t in 2:(T+1000)){
      for(i in 2:N){
        y[t,i] <- a_ar_cons[i] + b_ar_coef[i]*y[t-1,i] + ug[t,i]
      }
    }

    lower_limit_country_1 <- c(c_minus*sqrt(var(y[1001:nug,2])),
    c_minus*sqrt(var(y[1001:nug,3])),c_minus*sqrt(var(y[1001:nug,4])))
    indicator_country_1 <- matrix(0,nrow=(T+1000),ncol=(N-1))
    ind_country_1 <- c()
    for(t in 2:(T+1000)){
      for(i in 1:(N-1)){
        indicator_country_1[t,i] <- ifelse(y[t,(i+1)] < lower_limit_country_1[i],1,0)
      }
      ind_country_1[t] <- ifelse(sum(indicator_country_1[t,])==0,0,1)
      y[t,1] <- a_ar_cons[1] + b_ar_coef[1]*y[t-1,1] + beta[j]*ind_country_1[t] + ug[t,1]
    }

    y_ori <- cbind(y[1001:nug,1],y[1001:nug,2],y[1001:nug,3],y[1001:nug,4])
    lag1_y <- cbind(y[1000:(nug-1),1],y[1000:(nug-1),2],y[1000:(nug-1),3],y[1000:(nug-1),4])

    # Instrumental Variables.
    w <- cbind(sqrt(hug[1001:nug,]))
    vol_country_1 <- w[,1]
    vol_country_2 <- w[,2]
    vol_country_3 <- w[,3]
    vol_country_4 <- w[,4]

    # Evaluating the Indicator Variables for equation of Country 1
    lower_limit <- c(c_minus*sqrt(var(y_ori[,2])),c_minus*sqrt(var(y_ori[,3])),
    c_minus*sqrt(var(y_ori[,4])))

    indicator_lower <- matrix(0,ncol=(N-1),nrow=T)
    for(i in 1:(N-1)){
      for(t in 1:T){
        indicator_lower[t,i] <- ifelse(y_ori[t,(i+1)] < lower_limit[i],1,0)
      }
    }

    ind_lower <- c()
    for(t in 1:T){
      ind_lower[t] <- ifelse(sum(indicator_lower[t,])==0,0,1)
    }

    ind_country_1 <- ind_lower

    # Estimating the Contagion Model for Country 1

    y_country_1 <- y_ori[,1]
    x1_country_1 <- lag1_y[,1]

    ## OLS Method

    reg1 <- lm(y_country_1 ~ x1_country_1 + ind_country_1)

    beta_1[r,j] <- coefficients(reg1)[3]
    std_beta_1[r,j] <- sqrt(diag(vcov(reg1)))[3]

    ##  IV Method

    reg_aux1 <- lm(ind_country_1 ~ x1_country_1 + vol_country_2 + vol_country_3 + vol_country_4)
    fit_ind_country_1 <- fitted(reg_aux1)

    reg_country_1 <- lm(y_country_1 ~ x1_country_1 + fit_ind_country_1)

    coef_cons_1[r,j] <- coefficients(reg_country_1)[1]
    coef_lag_1[r,j] <- coefficients(reg_country_1)[2]
    beta_IV_1_homo[r,j] <- coefficients(reg_country_1)[3]
    X_br <- cbind(rep(1,T),x1_country_1,ind_country_1)
    beta_br <- coefficients(reg_country_1)
    u_estimated <- y_country_1-X_br%*%beta_br
    z_ins <- cbind(rep(1,T),x1_country_1,vol_country_2,vol_country_3,vol_country_4)
    P_w <- z_ins%*%solve(t(z_ins)%*%z_ins)%*%t(z_ins)

    #  Homocedastic IV

    s2 <- t(u_estimated)%*%u_estimated/(T)
    var_beta_country_1_homo <- s2[1,1]*solve(t(X_br)%*%P_w%*%X_br)
    std_beta_IV_1_homo[r,j] <- sqrt(var_beta_country_1_homo[3,3])

    # Homoscedastic IV and robust variance estimator

    gama <- matrix(0,ncol=T,nrow=T)
    for(m in 1:T){
      gama[m,m] <- u_estimated[m]^2
    }
    var_beta_country_1_homo_hete <- solve(t(X_br)%*%P_w%*%X_br)%*%(t(X_br)%*%P_w%*%
    gama%*%P_w%*%X_br)%*%solve(t(X_br)%*%P_w%*%X_br)
    std_beta_IV_1_homo_hete[r,j] <- sqrt(var_beta_country_1_homo_hete[3,3])

    # Heteroskedastic IV

    P_GAMA <- z_ins%*%solve(t(z_ins)%*%gama%*%z_ins)%*%t(z_ins)
    beta_country_1_hete <- solve(t(X_br)%*%P_GAMA%*%X_br)%*%t(X_br)%*%P_GAMA%*%y_country_1
    beta_IV_1_hete[r,j] <- beta_country_1_hete[3]
    u_estimated <- y_country_1 - X_br%*%beta_country_1_hete
    gama <- matrix(0,ncol=T,nrow=T)
    for(m in 1:T){
      gama[m,m] <- u_estimated[m]^2
    }
    var_beta_country_1_hete <- solve(t(X_br)%*%z_ins%*%solve(t(z_ins)%*%gama%*%z_ins)
    %*%t(z_ins)%*%X_br)
    std_beta_IV_1_hete[r,j] <- sqrt(var_beta_country_1_hete[3,3])
     
   }
}
#
# Bias and MSE. For Table 3, column 4, one must consider bias and MSE for beta=0.
#
 for (j in 1:J){
 	bias_OLS[j] = mean(beta_1[,j]) - beta[j]
 	bias_homo[j] = mean(beta_IV_1_homo[,j]) - beta[j]
 	bias_hete[j] = mean(beta_IV_1_hete[,j]) - beta[j]
 	mse_OLS[j] = var(beta_1[,j])  + bias_OLS[j]^2
 	mse_homo[j] = var(beta_IV_1_homo[,j]) + bias_homo[j]^2 
 	mse_hete[j] = var(beta_IV_1_hete[,j]) + bias_hete[j]^2 
 }
  
 
bias = cbind(beta[6],bias_OLS[6], bias_homo[6],bias_hete[6])
colnames(bias) = c("beta","OLS bias","Homoscedastic IV bias", "heteroscedastic IV bias")
mse = cbind(beta[6],mse_OLS[6], mse_homo[6],mse_hete[6])
colnames(mse) = c("beta","OLS MSE","Homoscedastic IV MSE", "heteroscedastic IV MSE")
 
 #
 # Estimated CI Coverage
 #
 for (j in 1:J){
 	coverage90_homo[j] = sum((beta_IV_1_homo[,j] - 1.645*std_beta_IV_1_homo_hete[,j] < beta[j]) * (beta_IV_1_homo[,j] + 1.645*std_beta_IV_1_homo_hete[,j] > beta[j])) 
 	coverage90_hete[j] = sum((beta_IV_1_hete[,j] - 1.645*std_beta_IV_1_hete[,j] < beta[j]) * (beta_IV_1_hete[,j] + 1.645*std_beta_IV_1_hete[,j] > beta[j])) 
 	coverage95_homo[j] = sum((beta_IV_1_homo[,j] - 1.96*std_beta_IV_1_homo_hete[,j] < beta[j]) * (beta_IV_1_homo[,j] + 1.96*std_beta_IV_1_homo_hete[,j] > beta[j])) 
 	coverage95_hete[j] = sum((beta_IV_1_hete[,j] - 1.96*std_beta_IV_1_hete[,j] < beta[j]) * (beta_IV_1_hete[,j] + 1.96*std_beta_IV_1_hete[,j] > beta[j])) 
 }


coverage90 = cbind(beta,100*coverage90_homo/T,100*coverage90_hete/T)
colnames(coverage90) = c("beta","90% homoscedastic IV","90% heteroscedastic IV")

coverage95 = cbind(beta,100*coverage95_homo/T,100*coverage95_hete/T)
colnames(coverage95) = c("beta","95% homoscedastic IV","95% heteroscedastic IV")

print_function_bias=function()
        {cat(sprintf("Estimated bias of the estimates of beta_1 for equation 1 \n"))
        bias	
         	}

print_function_mse=function()
        {cat(sprintf("Estimated  MSE of the estimates of beta_1 for equation 1 \n"))
        mse	
         	}

print_function=function(x,y)
        {cat(sprintf("Estimated  percentage coverage of the %d  CI \n",y))
         x	}       


print_function_bias()
print_function_mse()
print_function(coverage90,90)
print_function(coverage95,95)
